# Supplementary material for: Variation in the flowering time orthologs BrFLC and BrSOC1 in a natural population of Brassica rapa
Source: PeerJ. 2015 Nov 30;3:e1339. doi: 10.7717/peerj.1339 (PMC4671188; doi:10.7717/peerj.1339)
Supplement: Supplemental Information 1 [file peerj-03-1339-s003.xlsx]

## Sheet: Sheet1
Bankit ID	Accession number	Submission ID	Gene	Region	Ortholog
BankIt1865302 FLC5.SF1.F2	KT945077	1865302	BrFLC5	promoter	FLC
BankIt1865306 FLC5.SF2.F2	KT945078	1865306	BrFLC5	promoter	FLC
BankIt1865588 FLC5.SF3.F2	KT955496	1865588	BrFLC5	promoter	FLC
BankIt1865589 FLC5.SF4.F2	KT955497	1865589	BrFLC5	promoter	FLC
BankIt1865593 FLC5.SF5.F2	KT955498	1865593	BrFLC5	promoter	FLC
BankIt1865594 FLC5.SF6.F2	KT955499	1865594	BrFLC5	promoter	FLC
BankIt1865595 FLC5.SF7.F2	KT955500	1865595	BrFLC5	promoter	FLC
BankIt1865600 FLC3_A1_Early_3	KT955501	1865600	BrFLC3	promoter	FLC
BankIt1865602 FLC3_Early_4	KT955502	1865602	BrFLC3	promoter	FLC
BankIt1865605 FLC3_B2_Late_51	KT955503	1865605	BrFLC3	promoter	FLC
BankIt1865606 FLC3_Bra006051_Annotated	KT955504	1865606	BrFLC3	promoter	FLC
BankIt1865608 FLC3_B4_Late_136	KT955505	1865608	BrFLC3	promoter	FLC
BankIt1865609 FLC3_C2_Early_52	KT955506	1865609	BrFLC3	promoter	FLC
BankIt1865612 FLC3_C3_Early_95	KT955507	1865612	BrFLC3	promoter	FLC
BankIt1865614 FLC3_C4_Early_153	KT955508	1865614	BrFLC3	promoter	FLC
BankIt1865616 FLC3_D1_Early_21	KT955509	1865616	BrFLC3	promoter	FLC
BankIt1865618 FLC3_D2_Late_55	KT955510	1865618	BrFLC3	promoter	FLC
BankIt1865621 FLC3_D3_Early_102	KT955511	1865621	BrFLC3	promoter	FLC
BankIt1865622 FLC3_D4_Late_158	KT955512	1865622	BrFLC3	promoter	FLC
BankIt1865624 FLC3_E1_Early_22	KT955513	1865624	BrFLC3	promoter	FLC
BankIt1865625 FLC3_E2_Late_56	KT955514	1865625	BrFLC3	promoter	FLC
BankIt1865825 FLC3_E3_Late_108	KT955515	1865825	BrFLC3	promoter	FLC
BankIt1865827 FLC3_E4_Late_161	KT955516	1865827	BrFLC3	promoter	FLC
BankIt1865828 FLC3_F1_Early_35	KT955517	1865828	BrFLC3	promoter	FLC
BankIt1865829 FLC3_F2_Late_58	KT955518	1865829	BrFLC3	promoter	FLC
BankIt1865830 FLC3_F3_Early_124	KT955519	1865830	BrFLC3	promoter	FLC
BankIt1865832 FLC3_F4_Late_170	KT955520	1865832	BrFLC3	promoter	FLC
BankIt1865834 FLC3_G1_Early_36	KT955521	1865834	BrFLC3	promoter	FLC
BankIt1865835 FLC3_G2_Late_60	KT955522	1865835	BrFLC3	promoter	FLC
BankIt1865836 FLC3_G4_Late_172	KT955523	1865836	BrFLC3	promoter	FLC
BankIt1865837 Bra006051_rev	KT955524	1865837	BrFLC3	promoter	FLC
BankIt1865838 FLC3_H2_Early_66	KT955525	1865838	BrFLC3	promoter	FLC
BankIt1865841 FLC3_H3_Early_125	KT955526	1865841	BrFLC3	promoter	FLC
BankIt1865843 FLC3_Bra006051_Annotated	KT955527	1865843	BrFLC3	promoter	FLC
BankIt1865846 FLC3_H5_Late_204_3	KT955528	1865846	BrFLC3	promoter	FLC
BankIt1865847 FLC3_H5_Late_204_5	KT955529	1865847	BrFLC3	promoter	FLC
BankIt1865854 Early_3_3	KT955530	1865854	BrFLC2	promoter	FLC
BankIt1865854 Early_3_5	KT955531	1865854	BrFLC2	promoter	FLC
BankIt1865854 Early_4_3	KT955532	1865854	BrFLC2	promoter	FLC
BankIt1865854 Early_4_5	KT955533	1865854	BrFLC2	promoter	FLC
BankIt1865854 Early_21_3	KT955534	1865854	BrFLC2	promoter	FLC
BankIt1865854 Early_21_5	KT955535	1865854	BrFLC2	promoter	FLC
BankIt1865854 Early_22_3	KT955536	1865854	BrFLC2	promoter	FLC
BankIt1865854 Early_22_5	KT955537	1865854	BrFLC2	promoter	FLC
BankIt1865854 Early_35_3	KT955538	1865854	BrFLC2	promoter	FLC
BankIt1865854 Early_35_5	KT955539	1865854	BrFLC2	promoter	FLC
BankIt1865854 Early_44_3	KT955540	1865854	BrFLC2	promoter	FLC
BankIt1865854 Early_44_5	KT955541	1865854	BrFLC2	promoter	FLC
BankIt1865854 Early_52_3	KT955542	1865854	BrFLC2	promoter	FLC
BankIt1865854 Early_52_5	KT955543	1865854	BrFLC2	promoter	FLC
BankIt1865854 Early_153_3	KT955544	1865854	BrFLC2	promoter	FLC
BankIt1865854 Early_153_5	KT955545	1865854	BrFLC2	promoter	FLC
BankIt1865854 Early_211_3	KT955546	1865854	BrFLC2	promoter	FLC
BankIt1865854 Early_211_5	KT955547	1865854	BrFLC2	promoter	FLC
BankIt1865854 Late_10_3	KT955548	1865854	BrFLC2	promoter	FLC
BankIt1865854 Late_10_5	KT955549	1865854	BrFLC2	promoter	FLC
BankIt1865854 Late_51_5	KT955550	1865854	BrFLC2	promoter	FLC
BankIt1865854 Late_56_3	KT955551	1865854	BrFLC2	promoter	FLC
BankIt1865854 Late_56_5	KT955552	1865854	BrFLC2	promoter	FLC
BankIt1865854 Late_108_3	KT955553	1865854	BrFLC2	promoter	FLC
BankIt1865854 Late_108_5	KT955554	1865854	BrFLC2	promoter	FLC
BankIt1865854 Late_200_3	KT955555	1865854	BrFLC2	promoter	FLC
BankIt1865854 Late_200_5	KT955556	1865854	BrFLC2	promoter	FLC
BankIt1865854 Late_204_3	KT955557	1865854	BrFLC2	promoter	FLC
BankIt1865854 Late_204_5	KT955558	1865854	BrFLC2	promoter	FLC
BankIt1870037 E95.Bra000393	KU133960	1870037	Bra00393	promoter	SOC1
BankIt1870037 E92.Bra000393	KU133961	1870037	Bra00393	promoter	SOC1
BankIt1870037 E124.Bra000393	KU133962	1870037	Bra00393	promoter	SOC1
BankIt1870037 E66.Bra000393	KU133963	1870037	Bra00393	promoter	SOC1
BankIt1870037 E102.Bra000393	KU133964	1870037	Bra00393	promoter	SOC1
BankIt1870037 L58.Bra000393	KU133965	1870037	Bra00393	promoter	SOC1
BankIt1870037 L56.Bra000393	KU133966	1870037	Bra00393	promoter	SOC1
BankIt1870037 L51.Bra000393	KU133967	1870037	Bra00393	promoter	SOC1
BankIt1870037 L72.Bra000393	KU133968	1870037	Bra00393	promoter	SOC1
BankIt1870037 L55.Bra000393	KU133969	1870037	Bra00393	promoter	SOC1
BankIt1870037 L60.Bra000393	KU133970	1870037	Bra00393	promoter	SOC1
BankIt1870037 L108.Bra000393	KU133971	1870037	Bra00393	promoter	SOC1
BankIt1870043 E125.Bra039324	KU133972	1870043	Bra039324	promoter	SOC1
BankIt1870043 E95.Bra039324	KU133973	1870043	Bra039324	promoter	SOC1
BankIt1870043 L60.Bra039324	KU133974	1870043	Bra039324	promoter	SOC1
BankIt1870043 L58.Bra039324	KU133975	1870043	Bra039324	promoter	SOC1
BankIt1870043 L108.Bra039324	KU133976	1870043	Bra039324	promoter	SOC1
BankIt1870043 E66.Bra039324	KU133977	1870043	Bra039324	promoter	SOC1
BankIt1870043 E124.Bra039324	KU133978	1870043	Bra039324	promoter	SOC1
BankIt1870043 E102.Bra039324	KU133979	1870043	Bra039324	promoter	SOC1
BankIt1870043 E129.Bra039324	KU133980	1870043	Bra039324	promoter	SOC1
BankIt1870043 E92.Bra039324	KU133981	1870043	Bra039324	promoter	SOC1
BankIt1870043 L10.Bra039324	KU133982	1870043	Bra039324	promoter	SOC1
BankIt1870043 L51.Bra039324	KU133983	1870043	Bra039324	promoter	SOC1
BankIt1870043 L56.Bra039324	KU133984	1870043	Bra039324	promoter	SOC1
BankIt1870043 L72.Bra039324	KU133985	1870043	Bra039324	promoter	SOC1
BankIt1870043 L55.Bra039324	KU133986	1870043	Bra039324	promoter	SOC1
BankIt1870046 E66.Bra004928	KU133987	1870046	Bra004928	promoter	SOC1
BankIt1870046 E52.Bra004928	KU133988	1870046	Bra004928	promoter	SOC1
BankIt1870046 E102.Bra004928	KU133989	1870046	Bra004928	promoter	SOC1
BankIt1870046 E124.Bra004928	KU133990	1870046	Bra004928	promoter	SOC1
BankIt1870046 E129.Bra004928	KU133991	1870046	Bra004928	promoter	SOC1
BankIt1870046 E95.Bra004928	KU133992	1870046	Bra004928	promoter	SOC1
BankIt1870046 E125.Bra004928	KU133993	1870046	Bra004928	promoter	SOC1
BankIt1870046 E92.Bra004928	KU133994	1870046	Bra004928	promoter	SOC1
BankIt1870046 L56.Bra004928	KU133995	1870046	Bra004928	promoter	SOC1
BankIt1870046 L58.Bra004928	KU133996	1870046	Bra004928	promoter	SOC1
BankIt1870046 L60.Bra004928	KU133997	1870046	Bra004928	promoter	SOC1
BankIt1870046 L51.Bra004928	KU133998	1870046	Bra004928	promoter	SOC1
BankIt1870046 L55.Bra004928	KU133999	1870046	Bra004928	promoter	SOC1
BankIt1870046 L108.Bra004928	KU134000	1870046	Bra004928	promoter	SOC1
BankIt1870046 L10.Bra004928	KU134001	1870046	Bra004928	promoter	SOC1
BankIt1870046 L72.Bra004928	KU134002	1870046	Bra004928	promoter	SOC1
